# Supplementary material for: Pinus mugo Essential Oil Impairs STAT3 Activation through Oxidative Stress and Induces Apoptosis in Prostate Cancer Cells
Source: Molecules. 2022 Jul 28;27(15):4834. doi: 10.3390/molecules27154834 (PMC9369512; doi:10.3390/molecules27154834)
Supplement: Supplementary file 1 [file molecules-27-04834-s001.zip]

Archive with 1 entries (1 files):
- molecules-1826544-supplementary.pdf
